# Supplementary material for: Structure of the native γ-tubulin ring complex capping spindle microtubules
Source: Nat Struct Mol Biol. 2024 Apr 12;31(7):1134–44. doi: 10.1038/s41594-024-01281-y (PMC11257966; doi:10.1038/s41594-024-01281-y)
Supplement: Supplementary file 5 — Raw data for total peptide counts for proteins shown in Extended Data Fig. 5a. [file 41594_2024_1281_MOESM5_ESM.xlsx]

## Sheet: ED Fig. 5a
Identified Proteins (2465/2479)	Accession Number	Alternate ID	Molecular Weight	BioSample 1	enrichment
Tub1p	A0A023ZE88_YEASX (+100)		50	499	9.98
Tub2p	A0A023ZCH7_YEASX (+105)		51	287	5.62745
Stu2p	A0A0D4TC54_YEASX (+16)		101	281	2.78218
Stu1p	A0A0C5P244_YEASX (+1)		174	265	1.52299
Spc110p	A0A0D4M0V9_YEASX (+13)		112	238	2.125
Cnm67p	A0A0D4AE68_YEASX (+1)		67	202	3.01493
Slk19p	A0A0D4EEM3_YEASX (+15)		95	175	1.84211
CTF3	CTF3_YEAST (+1)		84	162	1.92857
Bim1p	A0A023ZBI0_YEASX (+96)		38	141	3.71053
Spc105p	A0A0C6BHC4_YEASX (+4)		105	141	1.34286
Tid3p	E7KPR8_YEASL		79	139	1.75949
Spc98p	A0A0D3Z5B2_YEASX (+6)		98	134	1.36735
CIN8	A0A0D4K3F2_YEASX (+2)		113	132	1.16814
Spc42p	A0A023ZDN5_YEASX (+82)		42	130	3.09524
Chl4p	A0A0D4QMS5_YEASX (+2)		53	130	2.45283
Nuf2p	A0A024XVF4_YEASX (+66)		53	128	2.41509
Spc97p	A0A023ZJ49_YEASX (+55)		97	126	1.29897
Nud1p	A0A0D4EE29_YEASX (+7)		94	123	1.30851
KIP1	A0A0C5P118_YEASX		126	119	0.944444
TUB4	A0A023ZK59_YEASX (+97)		53	118	2.22642
Mcm21p	A0A023ZB41_YEASX (+76)		43	111	2.5814
Bik1p	A0A0C5QC91_YEASX (+26)		51	97	1.90196
Ctf19p	A0A0D4ZLE4_YEASX (+1)		43	94	2.18605
Ndc1p	A0A0D3XPY6_YEASX (+3)		74	90	1.21622
Tub3p	A0A023ZE79_YEASX (+99)		50	89	1.78
Spc72p	A0A0C5F9S6_YEASX (+5)		72	81	1.125
Ask1p	A0A0D3SYS8_YEASX (+26)		32	72	2.25
Kre28p	A0A0D4PRU3_YEASX (+3)		45	69	1.53333
Okp1p	E7NI32_YEASO		50	69	1.38
Spc34p	A0A023ZDW7_YEASX (+103)		34	59	1.73529
Dam1p	A0A0C6BMF5_YEASX (+13)		38	59	1.55263
Cmd1p	A0A023Z9N6_YEASX (+105)		16	58	3.625
Ame1p	A0A023Z922_YEASX (+59)		37	58	1.56757
Spc29	SPC29_YEASZ		29	55	1.89655
Mtw1p	A0A024XWN3_YEASX (+66)		33	46	1.39394
Nbp1p	A0A023ZLM8_YEASX (+87)		37	44	1.18919
Spc19p	A0A024XR75_YEASX (+62)		19	42	2.21053
Iml3p	A0A0C5M184_YEASX (+15)		28	42	1.5
Kar1p	A0A0D3YYM5_YEASX (+6)		51	42	0.823529
Mps3p	A0A0C5ZHB3_YEASX (+10)		79	40	0.506329
Mps2p	A0A0C6BL90_YEASX (+10)		45	40	0.888889
Duo1p	A0A0C6CBK6_YEASX (+5)		27	34	1.25926
Dad3p	A0A023Z9Z2_YEASX (+96)		11	33	3
Nnf1p	A0A023ZLR1_YEASX (+97)		24	31	1.29167
Bbp1p	A0A024XGP3_YEASX (+10)		49	31	0.632653
Cdc31p	A0A023ZH26_YEASX (+108)		19	27	1.42105
Spc24p	A0A023ZET0_YEASX (+96)		25	25	1
Spc25p	A0A023ZC14_YEASX (+60)		25	24	0.96
Dad4p	A0A023ZBN9_YEASX (+102)		8	23	2.875
Nbl1p	A0A023ZIN5_YEASX (+94)		9	22	2.44444
Dyn2p	A0A023ZB01_YEASX (+102)		10	21	2.1
Sfi1p	A0A023ZKP3_YEASX (+94)		113	20	0.176991
Dad1p	A0A023ZAG8_YEASX (+91)		11	14	1.27273
